# Supplementary material for: Cognitive adaptation in asexual and sexual wasps living in contrasted environments
Source: PLoS One. 2017 May 12;12(5):e0177581. doi: 10.1371/journal.pone.0177581 (PMC5428991; doi:10.1371/journal.pone.0177581)
Supplement: S1 Dataset — (XLSX) [file pone.0177581.s001.xlsx]

## Sheet: Feuil1
training.treatment	time.after.training (hour)	strain	date.entr (dd.mm.yy)	hour.training.1	cocking.1 (s)	hour.training.2	cocking.2 (s)	hour.training.3	cocking.3 (s)	olfacto.setting	FFH.side	hour.test	choice.outcome	timing.choice (s)
trained	0.5	thelytokous	120710	10.2333	44	10.7333	50	11.2333	44	1	right	11.7333	no.choice	180
trained	0.5	arrhenotokous	120710	10.3833	46	10.8833	38	11.3833	23	1	right	11.9	right	246
naive	0.5	thelytokous	120710	NA	NA	NA	NA	NA	NA	1	right	12.0333	no.choice	300
naive	0.5	arrhenotokous	120710	NA	NA	NA	NA	NA	NA	1	right	12.1833	right	198
trained	1	arrhenotokous	120710	10.2667	48	10.7667	27	11.2667	25	1	right	12.2833	right	92
trained	1	thelytokous	120710	10.35	46	10.85	25	11.35	37	1	right	12.35	right	155
naive	1	arrhenotokous	120710	NA	NA	NA	NA	NA	NA	1	right	12.4333	no.choice	180
naive	1	thelytokous	120710	NA	NA	NA	NA	NA	NA	1	right	12.5333	no.choice	180
trained	2	thelytokous	120710	9.96667	35	10.4833	26	10.9833	69	2	right	12.9833	right	274
trained	2	arrhenotokous	120710	10.1	62	10.6	47	11.1	37	2	right	13.1	no.choice	180
naive	2	thelytokous	120710	NA	NA	NA	NA	NA	NA	2	right	13.2167	no.choice	300
naive	2	arrhenotokous	120710	NA	NA	NA	NA	NA	NA	2	right	13.35	right	109
trained	24	arrhenotokous	110710	10.4833	55	10.9833	92	11.4833	33	2	right	13.4833	right	154
trained	24	thelytokous	110710	10.5333	58	11.0333	58	11.5333	25	2	right	13.55	no.choice	180
naive	24	arrhenotokous	110710	NA	NA	NA	NA	NA	NA	2	right	13.6333	right	173
naive	24	thelytokous	110710	NA	NA	NA	NA	NA	NA	2	right	13.7333	no.choice	300
trained	4	arrhenotokous	120710	10.0167	42	10.5167	57	11.0167	27	3	right	15.0167	right	119
trained	4	thelytokous	120710	10.1333	62	10.6333	53	11.1333	50	3	right	15.1333	no.choice	180
naive	4	arrhenotokous	120710	NA	NA	NA	NA	NA	NA	3	right	15.2333	left	199
naive	4	thelytokous	120710	NA	NA	NA	NA	NA	NA	3	right	15.3167	left	22
trained	0.5	arrhenotokous	130710	10.1	157	10.6	60	11.1	69	4	left	11.6	left	149
naive	0.5	arrhenotokous	130710	NA	NA	NA	NA	NA	NA	4	left	11.8	right	120
trained	0.5	thelytokous	130710	10.45	35	10.95	32	11.45	28	4	left	11.9	left	246
naive	0.5	thelytokous	130710	NA	NA	NA	NA	NA	NA	4	left	11.9833	right	38
naive	2	thelytokous	130710	NA	NA	NA	NA	NA	NA	5	left	13.0333	right	138
naive	2	arrhenotokous	130710	NA	NA	NA	NA	NA	NA	5	left	13.1167	no.choice	300
trained	2	thelytokous	130710	10.1667	59	10.6667	59	11.1667	50	5	left	13.2333	no.choice	300
trained	2	arrhenotokous	130710	10.3	174	10.8	15	11.3	47	5	left	13.35	left	13
trained	24	thelytokous	120710	10.4167	65	10.9167	41	11.4167	45	5	left	13.45	right	260
naive	24	thelytokous	120710	NA	NA	NA	NA	NA	NA	5	left	13.55	no.choice	180
trained	24	arrhenotokous	120710	10.7	24	11.2	28	11.7	15	5	left	13.65	left	246
naive	24	arrhenotokous	120710	NA	NA	NA	NA	NA	NA	5	left	13.7667	right	39
trained	48	arrhenotokous	110710	10.3167	76	10.8167	48	11.3167	115	6	left	14.45	right	174
naive	48	arrhenotokous	110710	NA	NA	NA	NA	NA	NA	6	left	14.55	right	72
trained	48	thelytokous	110710	10.4333	52	10.9333	21	11.4333	21	6	left	14.65	left	146
naive	48	thelytokous	110710	NA	NA	NA	NA	NA	NA	6	left	14.75	no.choice	300
trained	0.5	arrhenotokous	140710	10.2833	94	10.7833	41	11.2833	28	7	right	11.7667	right	225
naive	0.5	arrhenotokous	140710	NA	NA	NA	NA	NA	NA	7	right	11.9167	no.choice	180
trained	0.5	thelytokous	140710	10.45	32	10.9667	32	11.4667	29	7	right	12	no.choice	300
naive	0.5	thelytokous	140710	NA	NA	NA	NA	NA	NA	7	right	12.1167	right	100
trained	1	arrhenotokous	140710	10.2167	39	10.7333	30	11.2333	31	7	right	12.2167	right	253
trained	1	thelytokous	140710	10.3333	40	10.8333	22	11.3333	34	7	right	12.3333	no.choice	300
naive	1	arrhenotokous	140710	NA	NA	NA	NA	NA	NA	7	right	12.45	left	107
naive	1	thelytokous	140710	NA	NA	NA	NA	NA	NA	7	right	12.5167	right	177
trained	2	thelytokous	140710	10.1667	64	10.6667	34	11.1667	31	8	right	13.1667	right	223
naive	2	thelytokous	140710	NA	NA	NA	NA	NA	NA	8	right	13.2667	left	40
trained	24	thelytokous	130710	10.2167	44	10.7167	29	11.2167	50	8	right	13.3333	left	257
naive	24	thelytokous	130710	NA	NA	NA	NA	NA	NA	8	right	13.4333	no.choice	300
trained	24	arrhenotokous	130710	10.7333	83	11.2333	43	11.7333	44	8	right	13.55	right	110
naive	24	arrhenotokous	130710	NA	NA	NA	NA	NA	NA	8	right	13.6167	left	50
trained	2	arrhenotokous	140710	10.7	141	11.2	49	11.7	40	8	right	13.6833	right	62
naive	2	arrhenotokous	140710	NA	NA	NA	NA	NA	NA	8	right	13.75	left	174
trained	48	thelytokous	120710	10.05	83	10.55	51	11.05	60	9	right	14.35	left	173
naive	48	thelytokous	120710	NA	NA	NA	NA	NA	NA	9	right	14.4333	left	105
trained	48	arrhenotokous	120710	10.1833	80	10.6833	15	11.1833	36	9	right	14.5	right	107
naive	48	arrhenotokous	120710	NA	NA	NA	NA	NA	NA	9	right	14.5667	right	156
trained	4	thelytokous	140710	9.88333	24	10.3833	35	10.9167	27	9	right	14.9	no.choice	180
trained	4	arrhenotokous	140710	10.0167	43	10.55	21	11.05	51	9	right	15.0333	right	131
naive	4	thelytokous	140710	NA	NA	NA	NA	NA	NA	9	right	15.1167	left	103
naive	4	arrhenotokous	140710	NA	NA	NA	NA	NA	NA	9	right	15.2167	left	72
trained	0.5	thelytokous	150710	9.8	48	10.3	17	10.8	37	10	left	11.3	no.choice	180
naive	0.5	thelytokous	150710	NA	NA	NA	NA	NA	NA	10	left	11.4	right	173
trained	0.5	arrhenotokous	150710	9.95	110	10.45	38	10.95	26	10	left	11.4667	left	194
naive	0.5	arrhenotokous	150710	NA	NA	NA	NA	NA	NA	10	left	11.5833	right	33
trained	1	arrhenotokous	150710	9.75	49	10.25	24	10.7667	38	10	left	11.7667	left	150
naive	1	arrhenotokous	150710	NA	NA	NA	NA	NA	NA	10	left	11.85	left	186
trained	1	thelytokous	150710	9.91667	40	10.4167	38	10.9167	35	10	left	11.9167	no.choice	300
naive	1	thelytokous	150710	NA	NA	NA	NA	NA	NA	10	left	12.05	no.choice	180
trained	2	arrhenotokous	150710	10.1667	32	10.6667	70	11.1667	46	11	left	13.1667	left	235
naive	2	arrhenotokous	150710	NA	NA	NA	NA	NA	NA	11	left	13.2667	no.choice	180
trained	2	thelytokous	150710	10.3833	31	10.8833	35	11.3833	31	11	left	13.3833	no.choice	300
naive	2	thelytokous	150710	NA	NA	NA	NA	NA	NA	11	left	13.5	right	172
trained	24	thelytokous	140710	9.93333	59	10.4333	27	10.95	44	11	left	13.5833	left	304
naive	24	thelytokous	140710	NA	NA	NA	NA	NA	NA	11	left	13.6833	right	248
trained	24	arrhenotokous	140710	10.8667	71	11.3667	41	11.8667	42	11	left	13.8167	right	201
naive	24	arrhenotokous	140710	NA	NA	NA	NA	NA	NA	11	left	13.9167	no.choice	180
trained	48	arrhenotokous	130710	9.91667	50	10.4167	18	10.9167	25	12	left	14.7167	left	79
naive	48	arrhenotokous	130710	NA	NA	NA	NA	NA	NA	12	left	14.8	right	38
trained	48	thelytokous	130710	10.6333	39	11.1333	57	11.65	62	12	left	14.8667	left	117
naive	48	thelytokous	130710	NA	NA	NA	NA	NA	NA	12	left	14.95	right	206
trained	4	thelytokous	150710	10.2	35	10.7	48	11.2	97	12	left	15.2	no.choice	180
naive	4	thelytokous	150710	NA	NA	NA	NA	NA	NA	12	left	15.2667	right	28
trained	4	arrhenotokous	150710	10.5833	98	11.0833	37	11.5833	45	12	left	15.45	right	22
naive	4	arrhenotokous	150710	NA	NA	NA	NA	NA	NA	12	left	15.5667	right	64
trained	24	thelytokous	150710	10	24	10.4833	35	10.9833	38	13	right	13.6833	left	162
naive	24	thelytokous	150710	NA	NA	NA	NA	NA	NA	13	right	13.7667	left	51
trained	24	arrhenotokous	150710	10.2167	80	10.7167	34	11.2167	30	13	right	13.8167	left	227
naive	24	arrhenotokous	150710	NA	NA	NA	NA	NA	NA	13	right	13.9	no.choice	300
trained	48	arrhenotokous	140710	10.0667	123	10.5667	28	11.0667	76	13	right	14.0667	no.choice	300
naive	48	arrhenotokous	140710	NA	NA	NA	NA	NA	NA	13	right	14.1833	left	181
trained	0.5	arrhenotokous	190710	10.1333	46	10.6333	22	11.1333	35	14	left	11.6333	right	56
naive	0.5	arrhenotokous	190710	NA	NA	NA	NA	NA	NA	14	left	11.6667	left	148
trained	0.5	thelytokous	190710	10.2	35	10.7167	42	11.2167	48	14	left	11.7333	no.choice	180
naive	0.5	thelytokous	190710	NA	NA	NA	NA	NA	NA	14	left	11.8167	right	21
trained	1	thelytokous	190710	9.91667	49	10.45	38	10.9667	55	14	left	11.9667	left	133
naive	1	thelytokous	190710	NA	NA	NA	NA	NA	NA	14	left	12.0167	no.choice	300
trained	1	arrhenotokous	190710	10.2833	53	10.7833	42	11.2833	47	14	left	12.2833	left	194
naive	1	arrhenotokous	190710	NA	NA	NA	NA	NA	NA	14	left	12.3333	no.choice	180
trained	2	thelytokous	190710	10.1667	58	10.65	54	11.15	37	15	left	13.15	left	156
naive	2	thelytokous	190710	NA	NA	NA	NA	NA	NA	15	left	13.2333	right	27
naive	2	arrhenotokous	190710	NA	NA	NA	NA	NA	NA	15	left	13.3	right	61
trained	2	arrhenotokous	190710	10.3667	33	10.8667	33	11.3667	19	15	left	13.3667	right	249
trained	4	thelytokous	190710	9.88333	39	10.4167	51	10.9333	30	16	left	14.9333	left	246
naive	4	thelytokous	190710	NA	NA	NA	NA	NA	NA	16	left	15.0333	left	174
trained	4	thelytokous	190710	10.5	141	11	63	11.5	45	16	left	15.5	left	75
naive	4	thelytokous	190710	NA	NA	NA	NA	NA	NA	16	left	15.5333	right	84
trained	4	arrhenotokous	190710	10.7333	91	11.2333	72	11.7333	68	16	left	15.7167	left	146
naive	4	arrhenotokous	190710	NA	NA	NA	NA	NA	NA	16	left	15.7667	right	183
trained	0.5	thelytokous	200710	9.83333	110	10.4833	44	10.8333	47	17	right	11.3333	no.choice	300
trained	0.5	arrhenotokous	200710	10	47	10.5667	21	11	41	17	right	11.5	right	56
naive	0.5	thelytokous	200710	NA	NA	NA	NA	NA	NA	17	right	11.55	left	88
naive	0.5	arrhenotokous	200710	NA	NA	NA	NA	NA	NA	17	right	11.6333	left	85
naive	1	arrhenotokous	200710	NA	NA	NA	NA	NA	NA	17	right	11.7833	left	184
trained	1	arrhenotokous	200710	9.88333	120	10.5167	82	10.8833	31	17	right	11.8833	right	249
trained	1	thelytokous	200710	10.0333	66	10.5833	31	11.0333	33	17	right	12.0333	no.choice	180
naive	1	thelytokous	200710	NA	NA	NA	NA	NA	NA	17	right	12.1167	no.choice	180
trained	48	arrhenotokous	180710	10.1333	108	10.6333	37	11.1333	42	18	right	12.8667	left	116
naive	48	arrhenotokous	180710	NA	NA	NA	NA	NA	NA	18	right	12.9333	left	168
trained	48	thelytokous	180710	10.25	29	10.75	22	11.25	30	18	right	13	no.choice	300
naive	48	thelytokous	180710	NA	NA	NA	NA	NA	NA	18	right	13.1	no.choice	180
trained	2	thelytokous	200710	10.1333	68	10.6333	45	11.1333	31	18	right	13.1667	no.choice	180
naive	2	thelytokous	200710	NA	NA	NA	NA	NA	NA	18	right	13.25	left	103
trained	2	thelytokous	200710	10.35	60	10.85	26	11.35	42	18	right	13.35	right	261
naive	2	arrhenotokous	200710	NA	NA	NA	NA	NA	NA	18	right	13.45	left	274
trained	48	arrhenotokous	180710	10.2833	122	10.7833	50	11.2833	40	19	right	15.0833	left	58
naive	48	arrhenotokous	180710	NA	NA	NA	NA	NA	NA	19	right	15.15	right	86
naive	48	thelytokous	180710	NA	NA	NA	NA	NA	NA	19	right	15.2333	left	143
trained	4	thelytokous	200710	10.3167	29	10.8167	29	11.3167	38	19	right	15.3167	right	26
naive	4	thelytokous	200710	NA	NA	NA	NA	NA	NA	19	right	15.3667	right	40
trained	4	arrhenotokous	200710	10.45	64	10.9333	42	11.45	54	19	right	15.45	left	112
naive	4	arrhenotokous	200710	NA	NA	NA	NA	NA	NA	19	right	15.5167	right	60
trained	0.5	thelytokous	210710	10	94	10.5	35	11	32	20	left	11.5	left	263
naive	0.5	thelytokous	210710	NA	NA	NA	NA	NA	NA	20	left	11.6167	no.choice	180
trained	0.5	arrhenotokous	210710	10.1667	67	10.6667	54	11.1667	44	20	left	11.6833	left	101
naive	0.5	arrhenotokous	210710	NA	NA	NA	NA	NA	NA	20	left	11.75	no.choice	180
trained	0.5	thelytokous	210710	10.3167	62	10.8167	36	11.3167	31	20	left	11.8333	right	219
naive	0.5	thelytokous	210710	NA	NA	NA	NA	NA	NA	20	left	11.9333	left	89
trained	1	thelytokous	210710	10.05	35	10.55	40	11.05	22	20	left	12.05	right	185
naive	1	thelytokous	210710	NA	NA	NA	NA	NA	NA	20	left	12.1167	left	100
trained	1	arrhenotokous	210710	10.2667	71	10.7667	19	11.2667	81	20	left	12.2667	right	96
naive	1	arrhenotokous	210710	NA	NA	NA	NA	NA	NA	20	left	12.3167	right	44
trained	2	arrhenotokous	210710	9.96667	35	10.4667	24	10.9667	32	21	left	12.9667	left	110
naive	2	arrhenotokous	210710	NA	NA	NA	NA	NA	NA	21	left	13.0333	left	34
trained	24	thelytokous	200710	9.95	69	10.55	29	10.95	31	21	left	13.1167	no.choice	180
naive	24	thelytokous	200710	NA	NA	NA	NA	NA	NA	21	left	13.2	left	305
trained	2	thelytokous	210710	10.35	53	10.85	65	11.35	82	21	left	13.35	no.choice	180
naive	2	thelytokous	210710	NA	NA	NA	NA	NA	NA	21	left	13.4333	right	215
trained	24	arrhenotokous	200710	10.0833	104	10.6	23	11.0833	24	21	left	13.55	right	149
naive	24	arrhenotokous	200710	NA	NA	NA	NA	NA	NA	21	left	13.6167	right	184
trained	2	thelytokous	210710	10.7333	55	11.2333	52	11.7333	41	21	left	13.7333	no.choice	300
naive	2	thelytokous	210710	NA	NA	NA	NA	NA	NA	21	left	13.85	right	262
trained	48	arrhenotokous	190710	10.0333	22	10.5333	19	11.0333	30	22	left	14.9333	right	77
naive	48	arrhenotokous	190710	NA	NA	NA	NA	NA	NA	22	left	15	right	51
trained	48	thelytokous	190710	10.8	59	11.3	51	11.8	37	22	left	15.0833	left	93
naive	48	thelytokous	190710	NA	NA	NA	NA	NA	NA	22	left	15.1333	right	196
trained	4	arrhenotokous	210710	10.4833	45	10.9833	60	11.4833	42	22	left	15.4833	left	125
naive	4	arrhenotokous	210710	NA	NA	NA	NA	NA	NA	22	left	15.5333	right	144
trained	4	thelytokous	210710	10.6833	55	11.1833	51	11.6833	41	22	left	15.6833	no.choice	300
naive	4	thelytokous	210710	NA	NA	NA	NA	NA	NA	22	left	15.8167	right	178
trained	0.5	thelytokous	220710	10.0667	138	10.5667	51	11.0667	105	23	right	11.5667	left	45
naive	0.5	thelytokous	220710	NA	NA	NA	NA	NA	NA	23	right	11.65	left	16
trained	1	thelytokous	220710	10.3167	54	10.8167	37	11.3167	29	23	right	12.3167	left	102
naive	1	thelytokous	220710	NA	NA	NA	NA	NA	NA	23	right	12.3833	left	39
trained	1	arrhenotokous	220710	10.45	67	10.95	70	11.45	37	23	right	12.45	left	41
naive	1	arrhenotokous	220710	NA	NA	NA	NA	NA	NA	23	right	12.5	left	102
trained	2	thelytokous	220710	10.4167	55	10.9167	43	11.4167	55	24	right	13.4167	no.choice	300
naive	2	thelytokous	220710	NA	NA	NA	NA	NA	NA	24	right	13.5333	right	108
trained	24	arrhenotokous	210710	9.91667	84	10.4167	33	10.9167	27	24	right	13.6833	left	76
naive	24	arrhenotokous	210710	NA	NA	NA	NA	NA	NA	24	right	13.7333	left	102
trained	24	thelytokous	210710	10.5667	32	11.0667	35	11.5667	50	24	right	13.8	no.choice	300
naive	24	thelytokous	210710	NA	NA	NA	NA	NA	NA	24	right	13.9167	left	58
naive	4	thelytokous	220710	NA	NA	NA	NA	NA	NA	25	right	15.5167	no.choice	300
trained	4	thelytokous	220710	10.6	83	11.1	21	11.6	130	25	right	15.6333	right	66
trained	0.5	thelytokous	230710	10.05	58	10.55	49	11.05	55	26	left	11.55	no.choice	180
naive	0.5	thelytokous	230710	NA	NA	NA	NA	NA	NA	26	left	11.65	left	70
trained	0.5	arrhenotokous	230710	10.1833	47	10.7	82	11.2	53	26	left	11.7	left	78
naive	0.5	arrhenotokous	230710	NA	NA	NA	NA	NA	NA	26	left	11.75	right	273
trained	1	thelytokous	230710	10.0167	33	10.5167	51	11.0167	42	26	left	12.0167	right	108
naive	1	thelytokous	230710	NA	NA	NA	NA	NA	NA	26	left	12.0667	left	55
trained	1	arrhenotokous	230710	10.15	64	10.65	30	11.15	20	26	left	12.15	left	97
naive	1	arrhenotokous	230710	NA	NA	NA	NA	NA	NA	26	left	12.2	left	97
trained	1	thelytokous	230710	10.2667	71	10.7833	45	11.2833	30	26	left	12.2833	right	234
naive	1	thelytokous	230710	NA	NA	NA	NA	NA	NA	26	left	12.3667	right	95
naive	2	arrhenotokous	230710	NA	NA	NA	NA	NA	NA	27	left	13.65	right	308
trained	2	arrhenotokous	230710	10.75	45	11.25	45	11.75	77	27	left	13.7667	left	56
trained	2	thelytokous	230710	10.8333	132	11.3333	39	11.8333	42	27	left	13.8333	no.choice	300
naive	2	thelytokous	230710	NA	NA	NA	NA	NA	NA	27	left	13.95	no.choice	300
trained	24	thelytokous	220710	10.2	52	10.7	47	11.2	47	27	left	14.1833	right	74
naive	24	thelytokous	220710	NA	NA	NA	NA	NA	NA	27	left	14.2333	no.choice	300
trained	24	arrhenotokous	220710	10.5	80	11	41	11.5	67	27	left	14.35	no.choice	300
naive	24	arrhenotokous	220710	NA	NA	NA	NA	NA	NA	27	left	14.4667	right	15
trained	48	arrhenotokous	210710	10.6167	26	11.1167	22	11.6167	35	28	left	14.9667	no.choice	300
naive	48	arrhenotokous	210710	NA	NA	NA	NA	NA	NA	28	left	15.0833	right	38
trained	48	thelytokous	210710	10.8333	50	11.3333	68	11.8333	42	28	left	15.1167	right	88
naive	48	thelytokous	210710	NA	NA	NA	NA	NA	NA	28	left	15.1833	no.choice	180
trained	4	arrhenotokous	230710	10.3	65	10.8	32	11.3	67	28	left	15.3	left	163
naive	4	arrhenotokous	230710	NA	NA	NA	NA	NA	NA	28	left	15.3667	no.choice	180
trained	4	thelytokous	230710	10.4333	57	10.9333	29	11.4333	70	28	left	15.45	right	288
naive	4	thelytokous	230710	NA	NA	NA	NA	NA	NA	28	left	15.5667	no.choice	300
naive	4	thelytokous	230710	NA	NA	NA	NA	NA	NA	28	left	15.85	left	19
trained	4	thelytokous	230710	10.9	45	11.4	47	11.9	52	28	left	15.9	left	34
trained	48	thelytokous	230710	10.2333	60	10.7333	36	11.2333	34	29	right	14.4333	no.choice	180
naive	48	thelytokous	230710	NA	NA	NA	NA	NA	NA	29	right	14.5333	no.choice	180
naive	48	arrhenotokous	230710	NA	NA	NA	NA	NA	NA	29	right	14.7	left	19
trained	48	arrhenotokous	230710	10.3833	100	10.8833	29	11.3833	41	29	right	14.75	right	37
trained	48	arrhenotokous	230710	10.5667	21	11.0667	29	11.5667	17	29	right	14.8	right	106
naive	48	arrhenotokous	230710	NA	NA	NA	NA	NA	NA	29	right	14.85	left	258
naive	48	thelytokous	230710	NA	NA	NA	NA	NA	NA	29	right	14.95	right	192
trained	48	thelytokous	230710	10.6	68	11.1	41	11.6	16	29	right	15.0167	no.choice	180
trained	0.5	arrhenotokous	260710	10.05	111	10.55	63	11.05	65	30	right	11.55	left	159
naive	0.5	arrhenotokous	260710	NA	NA	NA	NA	NA	NA	30	right	11.6167	right	102
trained	0.5	thelytokous	260710	10.2	46	10.7	30	11.2	23	30	right	11.7	left	202
naive	0.5	thelytokous	260710	NA	NA	NA	NA	NA	NA	30	right	11.7833	left	213
trained	1	arrhenotokous	260710	10.1	127	10.6	26	11.1	42	30	right	12.1	right	228
naive	1	arrhenotokous	260710	NA	NA	NA	NA	NA	NA	30	right	12.1833	right	75
trained	1	thelytokous	260710	10.3	125	10.8	21	11.3	31	30	right	12.3	no.choice	180
naive	1	thelytokous	260710	NA	NA	NA	NA	NA	NA	30	right	12.35	no.choice	300
trained	2	arrhenotokous	260710	10.35	39	10.85	42	11.35	87	31	right	13.35	left	144
naive	2	arrhenotokous	260710	NA	NA	NA	NA	NA	NA	31	right	13.4333	left	95
trained	2	thelytokous	260710	10.5167	47	11.0167	36	11.5167	44	31	right	13.5167	left	103
naive	2	thelytokous	260710	NA	NA	NA	NA	NA	NA	31	right	13.5667	right	51
trained	2	thelytokous	260710	10.65	56	11.15	43	11.65	42	31	right	13.65	left	189
naive	2	thelytokous	260710	NA	NA	NA	NA	NA	NA	31	right	13.7333	left	135
naive	2	thelytokous	260710	NA	NA	NA	NA	NA	NA	31	right	13.8	left	146
trained	2	thelytokous	260710	10.8833	66	11.3833	20	11.8833	63	31	right	13.8833	left	135
trained	24	arrhenotokous	250710	10	83	10.5	29	11	22	32	right	14.4333	left	224
naive	24	arrhenotokous	250710	NA	NA	NA	NA	NA	NA	32	right	14.5333	left	152
naive	24	thelytokous	250710	NA	NA	NA	NA	NA	NA	32	right	14.6	left	103
trained	24	thelytokous	250710	10.05	60	10.55	27	11.05	43	32	right	14.6667	right	248
naive	24	arrhenotokous	250710	NA	NA	NA	NA	NA	NA	32	right	14.7667	left	14
trained	24	arrhenotokous	250710	10.1	46	10.6	51	11.1	26	32	right	14.8	no.choice	300
trained	24	thelytokous	250710	10.1333	64	10.6333	24	11.1333	14	32	right	14.9167	no.choice	180
naive	24	thelytokous	250710	NA	NA	NA	NA	NA	NA	32	right	15	no.choice	180
naive	4	thelytokous	260710	NA	NA	NA	NA	NA	NA	32	right	15.3	no.choice	300
trained	4	thelytokous	260710	10.4333	35	10.9333	27	11.4333	48	32	right	15.4333	left	51
trained	4	arrhenotokous	260710	10.5	15	11	78	11.5	45	32	right	15.5	no.choice	300
naive	4	arrhenotokous	260710	NA	NA	NA	NA	NA	NA	32	right	15.6167	left	13
naive	0.5	arrhenotokous	270710	NA	NA	NA	NA	NA	NA	33	left	11.9833	right	14
trained	0.5	arrhenotokous	270710	10.5333	65	11.0333	94	11.5333	84	33	left	12.0333	left	38
naive	0.5	thelytokous	270710	NA	NA	NA	NA	NA	NA	33	left	12.1	right	71
trained	0.5	thelytokous	270710	10.6667	31	11.1667	62	11.6667	49	33	left	12.1667	no.choice	300
naive	0.5	thelytokous	270710	NA	NA	NA	NA	NA	NA	33	left	12.3	right	258
trained	0.5	thelytokous	270710	10.8833	83	11.3833	35	11.8833	30	33	left	12.3833	left	180
trained	1	arrhenotokous	270710	10.4833	60	11	49	11.5	57	33	left	12.5	left	167
naive	1	arrhenotokous	270710	NA	NA	NA	NA	NA	NA	33	left	12.5667	right	154
naive	1	thelytokous	270710	NA	NA	NA	NA	NA	NA	33	left	12.6333	left	15
trained	1	thelytokous	270710	10.7167	36	11.2167	51	11.7167	57	33	left	12.7167	no.choice	180
naive	2	arrhenotokous	270710	NA	NA	NA	NA	NA	NA	34	left	13.2333	left	59
trained	2	arrhenotokous	270710	10.3	31	10.8167	41	11.3167	32	34	left	13.3167	left	177
trained	2	thelytokous	270710	10.4	27	10.9	37	11.4	40	34	left	13.4	left	263
naive	2	thelytokous	270710	NA	NA	NA	NA	NA	NA	34	left	13.5	right	63
trained	2	thelytokous	270710	10.5833	81	11.0833	38	11.5833	43	34	left	13.5833	no.choice	300
naive	2	thelytokous	270710	NA	NA	NA	NA	NA	NA	34	left	13.6833	left	45
trained	24	arrhenotokous	260710	10.6167	67	11.1167	38	11.6167	37	34	left	13.7667	left	33
naive	24	arrhenotokous	260710	NA	NA	NA	NA	NA	NA	34	left	13.8167	right	159
naive	24	thelytokous	260710	NA	NA	NA	NA	NA	NA	34	left	13.8833	right	171
trained	24	thelytokous	260710	10.7667	45	11.2667	28	11.7667	32	34	left	13.9667	right	82
trained	48	arrhenotokous	250710	9.9	119	10.4	40	10.9167	39	35	left	14.6333	right	21
naive	48	arrhenotokous	250710	NA	NA	NA	NA	NA	NA	35	left	14.6833	right	106
naive	48	thelytokous	250710	NA	NA	NA	NA	NA	NA	35	left	14.75	right	16
naive	4	thelytokous	270710	NA	NA	NA	NA	NA	NA	35	left	14.8667	right	50
trained	4	thelytokous	270710	9.93333	58	10.45	27	10.9667	53	35	left	14.9667	right	233
trained	4	arrhenotokous	270710	10.0667	98	10.5667	48	11.0667	63	35	left	15.0667	no.choice	300
naive	4	arrhenotokous	270710	NA	NA	NA	NA	NA	NA	35	left	15.1667	right	226
trained	0.5	arrhenotokous	280710	10.2833	91	10.7833	68	11.2833	32	36	right	11.7833	right	218
naive	0.5	arrhenotokous	280710	NA	NA	NA	NA	NA	NA	36	right	11.8667	left	161
naive	0.5	thelytokous	280710	NA	NA	NA	NA	NA	NA	36	right	11.9667	right	176
trained	0.5	thelytokous	280710	10.5333	59	11.0333	44	11.5333	28	36	right	12.05	no.choice	300
trained	1	arrhenotokous	280710	10.2333	121	10.7333	21	11.2333	63	36	right	12.2333	right	176
naive	1	arrhenotokous	280710	NA	NA	NA	NA	NA	NA	36	right	12.3	left	20
trained	1	thelytokous	280710	10.4	45	10.9	40	11.4	33	36	right	12.4	right	62
naive	1	thelytokous	280710	NA	NA	NA	NA	NA	NA	36	right	12.4333	left	225
naive	1	thelytokous	280710	NA	NA	NA	NA	NA	NA	36	right	12.5333	left	202
trained	1	thelytokous	280710	10.6167	35	11.1167	42	11.6167	43	36	right	12.6167	right	190
trained	2	arrhenotokous	280710	10.0667	65	10.5667	19	11.0667	23	37	right	13.0667	right	266
trained	2	thelytokous	280710	10.1833	61	10.6833	73	11.1833	28	37	right	13.1833	right	85
naive	2	arrhenotokous	280710	NA	NA	NA	NA	NA	NA	37	right	13.2333	left	26
naive	2	thelytokous	280710	NA	NA	NA	NA	NA	NA	37	right	13.2667	left	153
trained	24	thelytokous	270710	9.96667	51	10.4667	13	10.9833	37	37	right	13.5333	right	173
naive	24	thelytokous	270710	NA	NA	NA	NA	NA	NA	37	right	13.6167	left	20
trained	24	arrhenotokous	270710	10.15	86	10.65	33	11.15	49	37	right	13.65	right	41
naive	24	arrhenotokous	270710	NA	NA	NA	NA	NA	NA	37	right	13.7	right	56
trained	48	arrhenotokous	260710	10.7333	44	11.2333	29	11.7333	18	38	right	14.5833	left	121
naive	48	arrhenotokous	260710	NA	NA	NA	NA	NA	NA	38	right	14.65	left	11
trained	48	thelytokous	260710	10.8167	83	11.3167	44	11.8167	16	38	right	14.6833	left	57
naive	48	thelytokous	260710	NA	NA	NA	NA	NA	NA	38	right	14.75	right	82
trained	4	arrhenotokous	280710	9.95	44	10.45	62	10.95	24	38	right	14.95	right	11
naive	4	arrhenotokous	280710	NA	NA	NA	NA	NA	NA	38	right	15	left	17
naive	4	thelytokous	280710	NA	NA	NA	NA	NA	NA	38	right	15.0667	right	85
naive	4	thelytokous	280710	NA	NA	NA	NA	NA	NA	38	right	15.3333	right	121
trained	4	thelytokous	280710	10.4167	30	10.9167	42	11.4167	48	38	right	15.4167	right	153
trained	0.5	thelytokous	290710	9.83333	60	10.3333	47	10.8333	38	39	left	11.3333	no.choice	180
naive	0.5	thelytokous	290710	NA	NA	NA	NA	NA	NA	39	left	11.5167	right	267
trained	0.5	arrhenotokous	290710	10.1	35	10.6	70	11.1	50	39	left	11.6167	no.choice	180
naive	0.5	arrhenotokous	290710	NA	NA	NA	NA	NA	NA	39	left	11.7167	no.choice	180
trained	1	arrhenotokous	290710	9.86667	121	10.3667	161	10.8667	136	39	left	11.8667	no.choice	180
naive	1	arrhenotokous	290710	NA	NA	NA	NA	NA	NA	39	left	11.95	left	108
trained	1	thelytokous	290710	10.0167	46	10.5167	44	11.0167	70	39	left	12.0167	no.choice	180
naive	1	thelytokous	290710	NA	NA	NA	NA	NA	NA	39	left	12.1167	left	155
naive	0.5	thelytokous	290710	NA	NA	NA	NA	NA	NA	39	left	12.1833	left	56
trained	0.5	thelytokous	290710	10.7667	75	11.2667	38	11.7667	30	39	left	12.2667	left	26
naive	2	arrhenotokous	290710	NA	NA	NA	NA	NA	NA	40	left	13.35	left	110
trained	2	arrhenotokous	290710	10.4333	35	10.9333	57	11.4333	79	40	left	13.4333	left	68
naive	2	thelytokous	290710	NA	NA	NA	NA	NA	NA	40	left	13.5	left	266
trained	2	thelytokous	290710	10.55	70	11.05	45	11.55	24	40	left	13.5667	no.choice	180
naive	24	thelytokous	280710	NA	NA	NA	NA	NA	NA	40	left	13.7333	left	204
naive	24	arrhenotokous	280710	NA	NA	NA	NA	NA	NA	40	left	13.8333	right	60
trained	24	thelytokous	280710	10.15	53	10.65	44	11.15	41	40	left	13.8833	right	220
trained	24	arrhenotokous	280710	10.1	106	10.6	33	11.1	23	40	left	13.9667	left	66
trained	48	thelytokous	270710	10.2333	42	10.7333	24	11.2333	56	41	left	14.7167	no.choice	180
naive	48	thelytokous	270710	NA	NA	NA	NA	NA	NA	41	left	14.85	no.choice	180
trained	48	thelytokous	270710	10.2	31	10.7	46	11.2	20	41	left	14.9167	no.choice	180
naive	48	thelytokous	270710	NA	NA	NA	NA	NA	NA	41	left	15.0167	no.choice	180
trained	4	thelytokous	290710	10.1333	45	10.6333	24	11.1333	37	41	left	15.1333	no.choice	300
trained	4	arrhenotokous	290710	10.2167	43	10.7167	20	11.2167	65	41	left	15.25	right	124
naive	4	thelytokous	290710	NA	NA	NA	NA	NA	NA	41	left	15.3167	right	211
naive	4	arrhenotokous	290710	NA	NA	NA	NA	NA	NA	41	left	15.4167	right	30
trained	48	arrhenotokous	270710	10.2667	84	10.7667	56	11.2667	102	41	left	15.4667	no.choice	300
naive	48	arrhenotokous	270710	NA	NA	NA	NA	NA	NA	41	left	15.5667	right	124
trained	48	thelytokous	270710	10.3333	123	10.8333	44	11.3333	35	41	left	15.6333	right	171
naive	48	thelytokous	270710	NA	NA	NA	NA	NA	NA	41	left	15.7	right	167
trained	0.5	arrhenotokous	300710	10.0167	92	10.5333	37	11.0167	68	42	left	11.5167	right	94
naive	0.5	arrhenotokous	300710	NA	NA	NA	NA	NA	NA	42	left	11.5833	right	61
trained	0.5	thelytokous	300710	10.1167	40	10.6333	68	11.1167	42	42	left	11.65	left	98
naive	0.5	thelytokous	300710	NA	NA	NA	NA	NA	NA	42	left	11.7	right	222
naive	1	thelytokous	300710	NA	NA	NA	NA	NA	NA	42	left	11.8	right	67
trained	1	thelytokous	300710	9.9	100	10.4333	53	10.9	49	42	left	11.9	no.choice	300
naive	1	arrhenotokous	300710	NA	NA	NA	NA	NA	NA	42	left	12.0333	right	26
trained	1	arrhenotokous	300710	10.15	51	10.6667	68	11.15	64	42	left	12.15	left	53
naive	2	thelytokous	300710	NA	NA	NA	NA	NA	NA	43	left	13.45	no.choice	180
trained	2	thelytokous	300710	10.5	61	11	39	11.5	33	43	left	13.5167	no.choice	180
trained	2	arrhenotokous	300710	10.5667	174	11.0667	43	11.5667	60	43	left	13.5833	left	155
naive	2	arrhenotokous	300710	NA	NA	NA	NA	NA	NA	43	left	13.6667	no.choice	180
trained	24	arrhenotokous	290710	10.65	69	11.15	194	11.65	66	43	left	13.8667	no.choice	180
naive	24	arrhenotokous	290710	NA	NA	NA	NA	NA	NA	43	left	13.9667	no.choice	300
naive	24	thelytokous	290710	NA	NA	NA	NA	NA	NA	43	left	14.0833	no.choice	180
trained	24	thelytokous	290710	10.6833	29	11.2	19	11.6833	31	43	left	14.15	no.choice	180
naive	24	arrhenotokous	290710	NA	NA	NA	NA	NA	NA	43	left	14.4	no.choice	180
trained	24	arrhenotokous	290710	9.98333	45	10.4833	66	10.9833	46	43	left	14.5	no.choice	300
naive	24	thelytokous	290710	NA	NA	NA	NA	NA	NA	43	left	14.6167	no.choice	180
trained	24	thelytokous	290710	10.25	27	10.75	42	11.25	48	43	left	14.7333	no.choice	300
trained	48	arrhenotokous	280710	9.86667	56	10.3667	16	10.8667	28	44	left	15.35	right	135
naive	48	arrhenotokous	280710	NA	NA	NA	NA	NA	NA	44	left	15.4167	no.choice	300
trained	48	thelytokous	280710	9.98333	40	10.4833	29	10.9833	36	44	left	15.5333	no.choice	300
naive	48	thelytokous	280710	NA	NA	NA	NA	NA	NA	44	left	15.65	right	52
naive	4	thelytokous	300710	NA	NA	NA	NA	NA	NA	44	left	15.7	no.choice	300
trained	4	thelytokous	300710	10.7833	58	11.2833	50	11.7833	41	44	left	15.8	left	116
trained	4	arrhenotokous	300710	10.8667	47	11.3667	28	11.8667	14	44	left	15.8667	left	135
naive	4	arrhenotokous	300710	NA	NA	NA	NA	NA	NA	44	left	15.95	right	14
naive	48	thelytokous	280710	NA	NA	NA	NA	NA	NA	44	left	16	no.choice	300
trained	48	thelytokous	280710	10.0167	60	10.5167	40	11.0167	35	44	left	16.1	no.choice	300
naive	48	thelytokous	300710	NA	NA	NA	NA	NA	NA	45	right	14.3	no.choice	180
trained	48	thelytokous	300710	10.7	84	11.2	139	11.7	42	45	right	14.3833	no.choice	300
naive	48	arrhenotokous	300710	NA	NA	NA	NA	NA	NA	45	right	14.5	left	18
trained	48	arrhenotokous	300710	10.75	36	11.25	63	11.75	32	45	right	14.5333	left	208
trained	1	arrhenotokous	020810	10.0667	49	10.5667	26	11.0667	44	46	left	12.0667	left	60
trained	1	thelytokous	020810	10.1	67	10.6167	20	11.1167	15	46	left	12.1167	no.choice	300
naive	1	arrhenotokous	020810	NA	NA	NA	NA	NA	NA	46	left	12.25	no.choice	300
trained	0.5	arrhenotokous	020810	10.8833	24	11.3833	74	11.8833	61	46	left	12.3833	left	134
trained	0.5	thelytokous	020810	10.9333	61	11.4333	50	11.9333	43	46	left	12.45	no.choice	300
naive	1	thelytokous	020810	NA	NA	NA	NA	NA	NA	46	left	12.55	right	104
naive	0.5	arrhenotokous	020810	NA	NA	NA	NA	NA	NA	46	left	12.6167	right	14
naive	0.5	thelytokous	020810	NA	NA	NA	NA	NA	NA	46	left	12.65	no.choice	180
naive	1	thelytokous	020810	NA	NA	NA	NA	NA	NA	46	left	12.7667	right	209
trained	1	thelytokous	020810	10.85	37	11.35	60	11.85	57	46	left	12.85	right	127
naive	2	arrhenotokous	020810	NA	NA	NA	NA	NA	NA	47	left	13.5667	right	79
trained	2	arrhenotokous	020810	10.65	64	11.15	53	11.65	38	47	left	13.65	left	252
naive	2	thelytokous	020810	NA	NA	NA	NA	NA	NA	47	left	13.75	right	21
trained	2	thelytokous	020810	10.8333	22	11.3333	54	11.8333	35	47	left	13.8333	no.choice	300
trained	4	thelytokous	020810	9.93333	81	10.4667	41	10.9667	44	47	left	14.9667	no.choice	300
naive	4	thelytokous	020810	NA	NA	NA	NA	NA	NA	47	left	15.0833	right	185
trained	4	arrhenotokous	020810	10.1833	29	10.6833	45	11.1833	65	47	left	15.1833	left	145
naive	4	arrhenotokous	020810	NA	NA	NA	NA	NA	NA	47	left	15.25	right	129
trained	0.5	arrhenotokous	030810	10.25	31	10.75	20	11.25	30	48	right	11.75	right	76
naive	0.5	arrhenotokous	030810	NA	NA	NA	NA	NA	NA	48	right	11.8833	right	266
trained	0.5	thelytokous	030810	10.55	95	11.05	48	11.55	54	48	right	12.05	right	118
naive	0.5	thelytokous	030810	NA	NA	NA	NA	NA	NA	48	right	12.1167	no.choice	180
naive	1	arrhenotokous	030810	NA	NA	NA	NA	NA	NA	48	right	12.1833	right	50
trained	1	arrhenotokous	030810	10.2667	75	10.7667	43	11.2667	42	48	right	12.2667	left	153
naive	0.5	thelytokous	030810	NA	NA	NA	NA	NA	NA	48	right	12.35	right	248
trained	0.5	thelytokous	030810	10.9333	52	11.4333	43	11.9667	24	48	right	12.4667	left	238
naive	1	thelytokous	030810	NA	NA	NA	NA	NA	NA	48	right	12.55	left	166
trained	1	thelytokous	030810	10.6	67	11.1	32	11.6	29	48	right	12.6	right	162
trained	2	thelytokous	030810	10.2	68	10.7	63	11.2	13	49	right	13.2	left	197
naive	2	thelytokous	030810	NA	NA	NA	NA	NA	NA	49	right	13.3167	left	68
trained	2	arrhenotokous	030810	10.4167	84	10.9167	54	11.4167	21	49	right	13.4167	right	130
naive	2	arrhenotokous	030810	NA	NA	NA	NA	NA	NA	49	right	13.4667	left	163
trained	24	thelytokous	020810	9.96667	48	10.4833	70	11	58	49	right	13.5667	no.choice	180
naive	24	thelytokous	020810	NA	NA	NA	NA	NA	NA	49	right	13.6333	no.choice	180
trained	24	arrhenotokous	020810	10.2	19	10.7167	38	11.2167	28	49	right	13.7167	right	133
naive	24	arrhenotokous	020810	NA	NA	NA	NA	NA	NA	49	right	13.7833	left	31
trained	2	thelytokous	030810	10.85	80	11.35	48	11.85	34	49	right	13.85	no.choice	180
naive	2	thelytokous	030810	NA	NA	NA	NA	NA	NA	49	right	13.9333	left	53
trained	24	thelytokous	020810	10.2667	42	10.7667	48	11.2667	34	49	right	14.0333	left	225
naive	24	thelytokous	020810	NA	NA	NA	NA	NA	NA	49	right	14.15	left	279
trained	4	thelytokous	030810	10.3	91	10.8	37	11.3	38	50	right	15.3	left	168
naive	4	thelytokous	030810	NA	NA	NA	NA	NA	NA	50	right	15.3833	left	46
trained	4	arrhenotokous	030810	10.4667	51	10.9667	41	11.4667	59	50	right	15.4667	no.choice	180
naive	4	arrhenotokous	030810	NA	NA	NA	NA	NA	NA	50	right	15.5333	right	29
naive	0.5	arrhenotokous	040810	NA	NA	NA	NA	NA	NA	51	left	11.95	right	20
trained	0.5	arrhenotokous	040810	10.5333	41	11.0333	25	11.5333	42	51	left	12.0333	no.choice	300
trained	0.5	thelytokous	040810	10.7	32	11.2	41	11.7	38	51	left	12.2	no.choice	180
naive	0.5	thelytokous	040810	NA	NA	NA	NA	NA	NA	51	left	12.2667	right	100
trained	1	thelytokous	040810	10.3667	40	10.8667	38	11.3667	40	51	left	12.3667	right	57
naive	1	thelytokous	040810	NA	NA	NA	NA	NA	NA	51	left	12.4	right	152
naive	1	arrhenotokous	040810	NA	NA	NA	NA	NA	NA	51	left	12.5167	right	8
trained	1	arrhenotokous	040810	10.6167	41	11.1167	38	11.6167	14	51	left	12.6167	left	65
trained	2	thelytokous	040810	10.1333	74	10.6333	36	11.1333	16	52	left	13.1333	left	135
naive	2	thelytokous	040810	NA	NA	NA	NA	NA	NA	52	left	13.2	right	12
trained	2	arrhenotokous	040810	10.2833	42	10.7833	22	11.2833	27	52	left	13.2833	right	205
naive	2	arrhenotokous	040810	NA	NA	NA	NA	NA	NA	52	left	13.3667	left	35
trained	24	arrhenotokous	030810	10	125	10.5167	57	11.0167	28	52	left	13.45	right	38
naive	24	arrhenotokous	030810	NA	NA	NA	NA	NA	NA	52	left	13.5	right	22
naive	24	thelytokous	030810	NA	NA	NA	NA	NA	NA	52	left	13.55	no.choice	180
trained	24	thelytokous	030810	10.1667	73	10.6667	48	11.1667	44	52	left	13.6333	no.choice	180
naive	2	thelytokous	040810	NA	NA	NA	NA	NA	NA	52	left	13.7167	right	135
trained	2	thelytokous	040810	10.8	69	11.3	59	11.8	49	52	left	13.8	no.choice	180
trained	48	thelytokous	020810	10.1333	33	10.6333	53	11.1333	34	53	left	14.35	no.choice	180
naive	48	thelytokous	020810	NA	NA	NA	NA	NA	NA	53	left	14.4167	right	41
naive	48	thelytokous	020810	NA	NA	NA	NA	NA	NA	53	left	14.4833	right	26
trained	48	thelytokous	020810	10.2333	58	10.7333	34	11.2333	44	53	left	14.5167	no.choice	180
naive	48	arrhenotokous	020810	NA	NA	NA	NA	NA	NA	53	left	14.6167	right	31
trained	48	arrhenotokous	020810	10.3	115	10.8	84	11.3	28	53	left	14.6667	right	191
naive	4	thelytokous	040810	NA	NA	NA	NA	NA	NA	53	left	14.8667	left	302
trained	4	thelytokous	040810	9.98333	59	10.4833	41	10.9833	27	53	left	14.9833	no.choice	180
trained	4	arrhenotokous	040810	10.05	81	10.55	42	11.05	51	53	left	15.05	right	9
naive	4	arrhenotokous	040810	NA	NA	NA	NA	NA	NA	53	left	15.1	no.choice	180
trained	0.5	arrhenotokous	050810	10.1333	25	10.6333	22	11.1333	48	54	right	11.6333	right	71
naive	0.5	arrhenotokous	050810	NA	NA	NA	NA	NA	NA	54	right	11.7	right	138
trained	0.5	thelytokous	050810	10.2667	32	10.7667	26	11.2667	26	54	right	11.7667	right	173
naive	0.5	thelytokous	050810	NA	NA	NA	NA	NA	NA	54	right	11.85	right	159
trained	0.5	thelytokous	050810	10.4167	38	10.9167	16	11.4167	67	54	right	11.9167	no.choice	180
naive	0.5	thelytokous	050810	NA	NA	NA	NA	NA	NA	54	right	12.0167	left	163
trained	1	arrhenotokous	050810	10.1667	89	10.6667	55	11.1667	35	54	right	12.1667	right	154
naive	1	arrhenotokous	050810	NA	NA	NA	NA	NA	NA	54	right	12.2333	no.choice	300
trained	1	thelytokous	050810	10.35	30	10.85	39	11.35	37	54	right	12.35	left	215
naive	1	thelytokous	050810	NA	NA	NA	NA	NA	NA	54	right	12.4333	no.choice	180
trained	2	arrhenotokous	050810	9.98333	49	10.4833	30	10.9833	34	55	right	12.9833	no.choice	180
trained	2	thelytokous	050810	10.05	48	10.55	68	11.05	42	55	right	13.05	right	160
naive	2	arrhenotokous	050810	NA	NA	NA	NA	NA	NA	55	right	13.1333	left	18
naive	2	thelytokous	050810	NA	NA	NA	NA	NA	NA	55	right	13.1833	left	50
naive	2	thelytokous	050810	NA	NA	NA	NA	NA	NA	55	right	13.2167	no.choice	180
trained	2	thelytokous	050810	10.3	26	10.8	73	11.3	34	55	right	13.3	no.choice	180
trained	24	arrhenotokous	040810	10.1	57	10.6	40	11.1	26	55	right	13.4167	left	208
trained	24	thelytokous	040810	10.0167	90	10.5167	97	11.0167	78	55	right	13.5	no.choice	300
naive	24	arrhenotokous	040810	NA	NA	NA	NA	NA	NA	55	right	13.6333	left	81
naive	24	thelytokous	040810	NA	NA	NA	NA	NA	NA	55	right	13.7	left	65
naive	24	thelytokous	040810	NA	NA	NA	NA	NA	NA	55	right	13.7667	right	213
trained	24	thelytokous	040810	10.8833	74	11.3833	48	11.8833	49	55	right	13.9	right	NA
trained	48	arrhenotokous	030810	10.1333	38	10.6333	32	11.1333	16	56	right	14.4333	left	44
naive	48	arrhenotokous	030810	NA	NA	NA	NA	NA	NA	56	right	14.4667	left	33
trained	48	thelytokous	030810	10.7167	70	11.2167	17	11.7167	32	56	right	14.5167	right	115
naive	48	thelytokous	030810	NA	NA	NA	NA	NA	NA	56	right	14.5833	left	171
trained	48	thelytokous	030810	10.8167	80	11.3167	29	11.8167	48	56	right	14.6833	right	136
naive	4	arrhenotokous	050810	NA	NA	NA	NA	NA	NA	56	right	14.9	left	69
trained	4	arrhenotokous	050810	10.0167	44	10.5167	33	11.0167	47	56	right	15.0167	right	189
trained	4	thelytokous	050810	10.1	81	10.6	25	11.1	42	56	right	15.1	no.choice	180
naive	4	thelytokous	050810	NA	NA	NA	NA	NA	NA	56	right	15.2	right	142
trained	0.5	arrhenotokous	060810	10.45	25	10.95	20	11.45	34	57	right	11.95	no.choice	180
naive	0.5	arrhenotokous	060810	NA	NA	NA	NA	NA	NA	57	right	12.05	no.choice	300
trained	0.5	thelytokous	060810	10.6833	66	11.1833	21	11.6833	34	57	right	12.1833	right	162
naive	0.5	thelytokous	060810	NA	NA	NA	NA	NA	NA	57	right	12.2667	no.choice	300
naive	1	thelytokous	060810	NA	NA	NA	NA	NA	NA	57	right	12.3833	left	102
naive	1	arrhenotokous	060810	NA	NA	NA	NA	NA	NA	57	right	12.4333	right	190
trained	1	thelytokous	060810	10.5	104	11	38	11.5	48	57	right	12.5167	left	101
trained	1	arrhenotokous	060810	10.6667	23	11.1667	39	11.6667	33	57	right	12.6667	left	154
trained	2	arrhenotokous	060810	10.2333	50	10.7333	22	11.2333	35	58	left	13.2333	no.choice	180
trained	2	thelytokous	060810	10.3167	44	10.8167	28	11.3167	36	58	left	13.3167	right	264
naive	2	arrhenotokous	060810	NA	NA	NA	NA	NA	NA	58	left	13.4167	right	22
naive	2	thelytokous	060810	NA	NA	NA	NA	NA	NA	58	left	13.45	right	22
naive	24	thelytokous	050810	NA	NA	NA	NA	NA	NA	58	left	13.5	right	48
trained	24	thelytokous	050810	10.25	31	10.75	29	11.25	36	58	left	13.55	no.choice	180
naive	2	thelytokous	060810	NA	NA	NA	NA	NA	NA	58	left	13.65	right	46
trained	2	thelytokous	060810	10.75	45	11.25	42	11.75	42	58	left	13.75	no.choice	180
naive	24	arrhenotokous	050810	NA	NA	NA	NA	NA	NA	58	left	13.8333	left	100
trained	24	arrhenotokous	050810	10.3333	19	10.8333	24	11.3333	31	58	left	13.9	no.choice	180
naive	24	thelytokous	050810	NA	NA	NA	NA	NA	NA	58	left	13.9833	left	279
trained	24	thelytokous	050810	10.3833	41	10.8833	35	11.3833	19	58	left	14.0833	no.choice	180
trained	48	thelytokous	040810	10.1833	40	10.6833	18	11.1833	25	59	left	14.6	no.choice	180
naive	48	thelytokous	040810	NA	NA	NA	NA	NA	NA	59	left	14.6667	no.choice	180
trained	48	arrhenotokous	040810	10.2167	90	10.7167	33	11.2167	24	59	left	14.75	left	154
trained	4	thelytokous	060810	9.86667	36	10.3667	39	10.8667	39	59	left	14.8667	no.choice	180
naive	4	thelytokous	060810	NA	NA	NA	NA	NA	NA	59	left	14.9333	no.choice	300
naive	4	arrhenotokous	060810	NA	NA	NA	NA	NA	NA	59	left	15.05	right	11
trained	4	arrhenotokous	060810	10.1333	75	10.6333	48	11.1333	33	59	left	15.1333	left	72
trained	48	thelytokous	040810	10.3167	92	10.8167	42	11.3167	69	59	left	15.1833	no.choice	180
trained	4	thelytokous	060810	10.2833	49	10.7833	12	11.2833	45	59	left	15.2833	right	232
naive	48	thelytokous	040810	NA	NA	NA	NA	NA	NA	59	left	15.3667	no.choice	180
naive	4	thelytokous	060810	NA	NA	NA	NA	NA	NA	59	left	15.4333	right	114
naive	48	arrhenotokous	060810	NA	NA	NA	NA	NA	NA	60	right	14.7833	right	252
trained	48	arrhenotokous	060810	10.0333	41	10.5333	30	11.0333	48	60	right	14.8833	left	36
naive	48	thelytokous	060810	NA	NA	NA	NA	NA	NA	60	right	14.9333	left	150
trained	48	thelytokous	060810	10.1	46	10.6167	55	11.1167	38	60	right	15	left	62
trained	0.5	thelytokous	100810	10.25	53	10.75	34	11.25	37	61	left	11.75	left	99
trained	0.5	arrhenotokous	100810	10.3167	74	10.8167	17	11.3167	45	61	left	11.8167	left	71
naive	0.5	thelytokous	100810	NA	NA	NA	NA	NA	NA	61	left	11.8667	left	298
naive	0.5	arrhenotokous	100810	NA	NA	NA	NA	NA	NA	61	left	12	left	60
naive	0.5	thelytokous	100810	NA	NA	NA	NA	NA	NA	61	left	12.05	right	207
trained	0.5	thelytokous	100810	10.6667	58	11.1667	50	11.6667	50	61	left	12.1667	left	272
trained	1	thelytokous	100810	10.3	39	10.8	43	11.3	42	61	left	12.3	left	38
naive	1	thelytokous	100810	NA	NA	NA	NA	NA	NA	61	left	12.3333	no.choice	180
trained	2	thelytokous	100810	9.88333	32	10.3833	37	10.9	33	62	left	12.9	no.choice	180
naive	2	thelytokous	100810	NA	NA	NA	NA	NA	NA	62	left	12.9833	left	137
trained	2	arrhenotokous	100810	10.0833	127	10.5833	34	11.0833	46	62	left	13.0833	left	118
naive	2	arrhenotokous	100810	NA	NA	NA	NA	NA	NA	62	left	13.15	left	121
trained	24	arrhenotokous	90810	9.91667	67	10.4167	58	10.9167	32	62	left	13.2667	left	100
trained	24	thelytokous	90810	9.96667	55	10.4667	39	10.9667	36	62	left	13.3333	no.choice	180
naive	24	arrhenotokous	90810	NA	NA	NA	NA	NA	NA	62	left	13.4167	right	253
naive	24	thelytokous	90810	NA	NA	NA	NA	NA	NA	62	left	13.5167	no.choice	180
trained	24	thelytokous	90810	10.1	29	10.6	41	11.1	44	62	left	13.6167	no.choice	180
naive	24	thelytokous	90810	NA	NA	NA	NA	NA	NA	62	left	13.6833	no.choice	300
trained	4	thelytokous	100810	9.91667	50	10.4167	47	10.9167	51	63	left	14.9167	left	66
naive	4	thelytokous	100810	NA	NA	NA	NA	NA	NA	63	left	14.9833	no.choice	180
naive	4	arrhenotokous	100810	NA	NA	NA	NA	NA	NA	63	left	15.1167	right	145
trained	4	arrhenotokous	100810	10.2167	40	10.7167	46	11.2167	65	63	left	15.2167	right	81
trained	0.5	arrhenotokous	110810	10.4833	120	10.9833	33	11.4833	40	64	right	11.9833	no.choice	180
trained	0.5	thelytokous	110810	10.5833	26	11.0833	24	11.5833	47	64	right	12.0833	no.choice	180
naive	0.5	arrhenotokous	110810	NA	NA	NA	NA	NA	NA	64	right	12.1833	left	24
naive	0.5	thelytokous	110810	NA	NA	NA	NA	NA	NA	64	right	12.2167	no.choice	180
naive	1	thelytokous	110810	NA	NA	NA	NA	NA	NA	64	right	12.5	left	298
trained	1	thelytokous	110810	10.6167	24	11.1167	24	11.6167	27	64	right	12.6333	no.choice	180
trained	1	arrhenotokous	110810	10.8	52	11.3	70	11.8	31	64	right	12.8	no.choice	180
naive	1	arrhenotokous	110810	NA	NA	NA	NA	NA	NA	64	right	12.8833	no.choice	180
trained	24	thelytokous	100810	10.1833	49	10.6833	41	11.1833	28	65	right	13.5	no.choice	300
naive	24	thelytokous	100810	NA	NA	NA	NA	NA	NA	65	right	13.6167	left	241
trained	24	arrhenotokous	100810	10.4333	98	10.9333	29	11.4333	33	65	right	13.7167	right	98
naive	24	arrhenotokous	100810	NA	NA	NA	NA	NA	NA	65	right	13.8	left	70
trained	48	arrhenotokous	90810	10.0167	107	10.5167	30	11.0167	57	66	right	14.4167	no.choice	180
naive	48	arrhenotokous	90810	NA	NA	NA	NA	NA	NA	66	right	14.5167	no.choice	180
trained	48	thelytokous	90810	10.0667	32	10.5667	41	11.0667	27	66	right	14.6167	no.choice	180
naive	48	thelytokous	90810	NA	NA	NA	NA	NA	NA	66	right	14.6833	no.choice	180
trained	48	thelytokous	90810	10.2833	148	10.7833	41	11.2833	32	66	right	14.7667	no.choice	180
naive	48	thelytokous	90810	NA	NA	NA	NA	NA	NA	66	right	14.85	no.choice	180
naive	4	thelytokous	110810	NA	NA	NA	NA	NA	NA	66	right	14.9333	left	108
trained	4	thelytokous	110810	10.0333	49	10.5333	42	11.0333	22	66	right	15.0333	no.choice	300
trained	4	arrhenotokous	110810	10.15	127	10.65	141	11.15	92	66	right	15.15	left	211
naive	4	arrhenotokous	110810	NA	NA	NA	NA	NA	NA	66	right	15.25	left	30
trained	1	arrhenotokous	120810	9.9	110	10.4	51	10.9	19	67	left	11.9	no.choice	300
trained	0.5	arrhenotokous	120810	10.5667	40	11.0667	34	11.5667	29	67	left	12.0667	left	91
trained	0.5	thelytokous	120810	10.6167	77	11.1167	41	11.6167	108	67	left	12.1333	no.choice	180
trained	1	thelytokous	120810	10.2	71	10.7	34	11.2	32	67	left	12.2	left	286
naive	1	arrhenotokous	120810	NA	NA	NA	NA	NA	NA	67	left	12.3167	right	16
naive	0.5	arrhenotokous	120810	NA	NA	NA	NA	NA	NA	67	left	12.35	left	234
naive	0.5	thelytokous	120810	NA	NA	NA	NA	NA	NA	67	left	12.4333	no.choice	180
naive	1	thelytokous	120810	NA	NA	NA	NA	NA	NA	67	left	12.5333	left	161
trained	2	thelytokous	120810	10.0167	41	10.5167	28	11.0167	26	68	left	13.0167	left	151
naive	2	thelytokous	120810	NA	NA	NA	NA	NA	NA	68	left	13.1	left	69
naive	2	arrhenotokous	120810	NA	NA	NA	NA	NA	NA	68	left	13.15	right	109
trained	2	arrhenotokous	120810	10.2667	83	10.7667	128	11.2667	45	68	left	13.2667	left	97
naive	24	thelytokous	110810	NA	NA	NA	NA	NA	NA	68	left	13.4167	left	180
trained	24	thelytokous	110810	10.2667	44	10.7667	37	11.2667	23	68	left	13.5	right	153
trained	24	arrhenotokous	110810	10.3833	87	10.8833	134	11.3833	75	68	left	13.5833	no.choice	300
trained	2	thelytokous	120810	10.7167	28	11.2167	37	11.7167	27	68	left	13.7167	left	232
naive	2	thelytokous	120810	NA	NA	NA	NA	NA	NA	68	left	13.8167	no.choice	300
trained	4	arrhenotokous	120810	10.0333	27	10.5333	32	11.0333	51	69	left	15.0333	no.choice	180
naive	4	arrhenotokous	120810	NA	NA	NA	NA	NA	NA	69	left	15.1167	right	89
trained	4	thelytokous	120810	10.2333	29	10.7333	71	11.2333	38	69	left	15.2333	no.choice	180
naive	4	thelytokous	120810	NA	NA	NA	NA	NA	NA	69	left	15.3167	left	102
trained	1	arrhenotokous	130810	10.0167	71	10.5167	25	11.0167	30	70	right	12.0167	right	74
trained	1	thelytokous	130810	10.1	35	10.6	42	11.1	32	70	right	12.1	left	260
trained	0.5	thelytokous	130810	10.75	63	11.25	42	11.75	41	70	right	12.25	no.choice	180
trained	0.5	arrhenotokous	130810	10.85	78	11.35	60	11.85	51	70	right	12.35	right	24
naive	1	arrhenotokous	130810	NA	NA	NA	NA	NA	NA	70	right	12.4	left	85
naive	1	thelytokous	130810	NA	NA	NA	NA	NA	NA	70	right	12.45	left	27
naive	0.5	thelytokous	130810	NA	NA	NA	NA	NA	NA	70	right	12.4833	right	288
naive	0.5	arrhenotokous	130810	NA	NA	NA	NA	NA	NA	70	right	12.5833	right	260
trained	2	arrhenotokous	130810	10.2333	52	10.7333	17	11.2333	20	71	right	13.2333	right	194
trained	2	thelytokous	130810	10.3333	131	10.8333	62	11.3333	58	71	right	13.3333	left	153
naive	2	arrhenotokous	130810	NA	NA	NA	NA	NA	NA	71	right	13.4	left	9
naive	2	thelytokous	130810	NA	NA	NA	NA	NA	NA	71	right	13.45	left	77
trained	24	arrhenotokous	120810	10.3	66	10.8	38	11.3	29	71	right	13.6	left	69
trained	24	thelytokous	120810	10.3333	62	10.8333	30	11.3333	26	71	right	13.6667	right	153
naive	24	arrhenotokous	120810	NA	NA	NA	NA	NA	NA	71	right	13.7333	right	179
naive	24	thelytokous	120810	NA	NA	NA	NA	NA	NA	71	right	13.8167	left	155
trained	24	thelytokous	120810	10.85	44	11.35	27	11.85	24	71	right	13.9	no.choice	180
naive	24	thelytokous	120810	NA	NA	NA	NA	NA	NA	71	right	13.9833	right	37
naive	48	thelytokous	110810	NA	NA	NA	NA	NA	NA	72	right	14.5333	no.choice	180
trained	48	thelytokous	110810	10.05	38	10.55	37	11.05	20	72	right	14.6167	no.choice	300
naive	48	arrhenotokous	110810	NA	NA	NA	NA	NA	NA	72	right	14.75	left	43
trained	48	arrhenotokous	110810	10.2167	59	10.7167	36	11.2167	51	72	right	14.7833	right	258
trained	48	thelytokous	110810	10.25	40	10.75	34	11.25	30	72	right	14.9	no.choice	180
naive	48	thelytokous	110810	NA	NA	NA	NA	NA	NA	72	right	14.9833	left	138
trained	48	arrhenotokous	110810	10.9333	24	11.4333	66	11.9333	87	72	right	15.05	no.choice	180
trained	4	arrhenotokous	130810	10.15	125	10.65	42	11.15	66	72	right	15.15	right	169
naive	4	arrhenotokous	130810	NA	NA	NA	NA	NA	NA	72	right	15.2167	left	15
trained	4	thelytokous	130810	10.3	44	10.8	35	11.3	31	72	right	15.3	left	200
naive	4	thelytokous	130810	NA	NA	NA	NA	NA	NA	72	right	15.4	left	233
trained	4	thelytokous	130810	10.4833	46	10.9833	35	11.4833	36	72	right	15.4833	no.choice	180
naive	4	thelytokous	130810	NA	NA	NA	NA	NA	NA	72	right	15.6333	no.choice	300
trained	24	arrhenotokous	130810	10.3833	41	10.8833	19	11.3833	45	73	left	13.6667	left	174
naive	24	arrhenotokous	130810	NA	NA	NA	NA	NA	NA	73	left	13.7667	left	103
trained	24	thelytokous	130810	10.5667	36	11.0667	28	11.5667	26	73	left	13.85	left	281
naive	24	thelytokous	130810	NA	NA	NA	NA	NA	NA	73	left	13.9667	right	87
trained	24	thelytokous	130810	10.7833	38	11.2833	46	11.7833	28	73	left	14.0167	no.choice	180
naive	24	thelytokous	130810	NA	NA	NA	NA	NA	NA	73	left	14.1	no.choice	300
naive	48	arrhenotokous	120810	NA	NA	NA	NA	NA	NA	73	left	14.25	right	55
trained	48	arrhenotokous	120810	9.95	50	10.45	42	10.95	42	73	left	14.3167	left	143
trained	48	thelytokous	120810	9.98333	52	10.4833	12	10.9833	26	73	left	14.3833	no.choice	300
naive	48	thelytokous	120810	NA	NA	NA	NA	NA	NA	73	left	14.5	left	16
naive	48	thelytokous	120810	NA	NA	NA	NA	NA	NA	73	left	14.55	right	58
trained	48	thelytokous	120810	10.6	40	11.1	28	11.6	32	73	left	14.6	left	38
naive	48	thelytokous	120810	NA	NA	NA	NA	NA	NA	73	left	14.65	no.choice	300
trained	48	thelytokous	120810	10.6667	45	11.1667	30	11.6667	40	73	left	14.7667	no.choice	180
trained	24	thelytokous	140810	10.0167	60	10.5167	32	11.0167	52	74	right	13.8	no.choice	180
naive	24	thelytokous	140810	NA	NA	NA	NA	NA	NA	74	right	13.9167	left	115
naive	24	arrhenotokous	140810	NA	NA	NA	NA	NA	NA	74	right	14.05	right	13
trained	24	arrhenotokous	140810	10.15	79	10.65	50	11.15	39	74	right	14.0833	right	64
trained	24	thelytokous	140810	10.2	85	10.7	105	11.2	36	74	right	14.1333	no.choice	300
naive	24	thelytokous	140810	NA	NA	NA	NA	NA	NA	74	right	14.25	left	51
naive	48	arrhenotokous	130810	NA	NA	NA	NA	NA	NA	74	right	14.3833	left	77
trained	48	arrhenotokous	130810	10.05	64	10.55	34	11.05	48	74	right	14.4333	left	61
trained	48	thelytokous	130810	10.1167	34	10.6167	51	11.1167	48	74	right	14.4833	right	163
naive	48	thelytokous	130810	NA	NA	NA	NA	NA	NA	74	right	14.55	left	173
trained	48	arrhenotokous	130810	10.4167	27	10.9167	41	11.4167	46	74	right	14.7333	right	65
naive	48	arrhenotokous	130810	NA	NA	NA	NA	NA	NA	74	right	14.7833	left	112
naive	48	thelytokous	130810	NA	NA	NA	NA	NA	NA	74	right	14.8333	no.choice	300
trained	48	thelytokous	130810	10.6833	28	11.1833	27	11.6833	21	74	right	14.9667	right	161
trained	0.5	thelytokous	160810	10.0333	59	10.5333	55	11.0333	38	75	left	11.5333	right	171
naive	0.5	thelytokous	160810	NA	NA	NA	NA	NA	NA	75	left	11.6333	no.choice	300
trained	1	thelytokous	160810	9.96667	38	10.4667	82	10.9667	51	75	left	11.9667	left	36
trained	1	arrhenotokous	160810	10.0667	97	10.5667	99	11.0667	85	75	left	12.0667	left	287
naive	1	thelytokous	160810	NA	NA	NA	NA	NA	NA	75	left	12.1833	no.choice	180
trained	0.5	thelytokous	160810	10.75	56	11.25	40	11.75	33	75	left	12.25	no.choice	180
naive	0.5	thelytokous	160810	NA	NA	NA	NA	NA	NA	75	left	12.3333	no.choice	180
trained	0.5	arrhenotokous	160810	10.8833	19	11.3833	54	11.9	55	75	left	12.4333	left	33
naive	1	arrhenotokous	160810	NA	NA	NA	NA	NA	NA	75	left	12.4667	right	31
naive	0.5	arrhenotokous	160810	NA	NA	NA	NA	NA	NA	75	left	12.5167	no.choice	180
trained	2	thelytokous	160810	9.93333	77	10.4333	85	10.9333	37	76	left	12.9333	left	21
naive	2	thelytokous	160810	NA	NA	NA	NA	NA	NA	76	left	13.0167	right	68
trained	2	thelytokous	160810	10.1167	66	10.6167	37	11.1167	43	76	left	13.1167	left	178
trained	2	arrhenotokous	160810	10.2333	63	10.7333	41	11.2333	38	76	left	13.2333	left	135
naive	2	thelytokous	160810	NA	NA	NA	NA	NA	NA	76	left	13.3	right	41
naive	2	arrhenotokous	160810	NA	NA	NA	NA	NA	NA	76	left	13.35	left	63
trained	48	arrhenotokous	140810	9.96667	57	10.4667	38	10.9667	67	76	left	13.8333	right	64
naive	48	arrhenotokous	140810	NA	NA	NA	NA	NA	NA	76	left	13.8833	right	81
trained	48	thelytokous	140810	10.05	61	10.55	40	11.05	38	76	left	13.9667	left	127
naive	48	thelytokous	140810	NA	NA	NA	NA	NA	NA	76	left	14.05	right	85
trained	48	thelytokous	140810	10.2333	79	10.7333	41	11.2333	33	76	left	14.1	no.choice	180
naive	48	thelytokous	140810	NA	NA	NA	NA	NA	NA	76	left	14.2167	left	76
trained	48	thelytokous	140810	10.35	51	10.85	46	11.35	42	77	left	14.6333	right	194
naive	48	arrhenotokous	140810	NA	NA	NA	NA	NA	NA	77	left	14.75	no.choice	300
naive	48	thelytokous	140810	NA	NA	NA	NA	NA	NA	77	left	14.85	left	23
trained	48	thelytokous	140810	10.4	47	10.9	34	11.4	41	77	left	14.9	right	114
trained	48	arrhenotokous	140810	10.4333	44	10.9333	38	11.4333	65	77	left	14.9667	no.choice	300
naive	48	arrhenotokous	140810	NA	NA	NA	NA	NA	NA	77	left	15.1167	right	71
trained	4	thelytokous	160810	10.15	138	10.65	51	11.15	65	77	left	15.15	left	127
naive	4	thelytokous	160810	NA	NA	NA	NA	NA	NA	77	left	15.2333	right	6
trained	4	thelytokous	160810	10.2667	97	10.7667	57	11.2667	45	77	left	15.2667	left	206
trained	4	arrhenotokous	160810	10.35	129	10.85	54	11.35	37	77	left	15.35	left	64
naive	4	thelytokous	160810	NA	NA	NA	NA	NA	NA	77	left	15.4	right	162
naive	4	arrhenotokous	160810	NA	NA	NA	NA	NA	NA	77	left	15.4667	right	23
naive	0.5	thelytokous	170810	NA	NA	NA	NA	NA	NA	78	right	12.0167	right	185
trained	0.5	thelytokous	170810	10.6333	33	11.1333	82	11.6333	94	78	right	12.1333	right	199
trained	1	arrhenotokous	170810	10.2167	42	10.7167	26	11.2167	32	78	right	12.2167	right	153
trained	0.5	arrhenotokous	170810	10.7667	33	11.2667	35	11.7667	36	78	right	12.2667	right	33
trained	1	thelytokous	170810	10.3167	50	10.8167	31	11.3167	23	78	right	12.3167	right	108
trained	0.5	thelytokous	170810	10.8667	25	11.3667	60	11.8667	58	78	right	12.3667	right	120
naive	1	arrhenotokous	170810	NA	NA	NA	NA	NA	NA	78	right	12.45	left	25
naive	0.5	arrhenotokous	170810	NA	NA	NA	NA	NA	NA	78	right	12.5	left	22
naive	1	thelytokous	170810	NA	NA	NA	NA	NA	NA	78	right	12.55	left	160
naive	0.5	thelytokous	170810	NA	NA	NA	NA	NA	NA	78	right	12.6333	right	88
trained	2	arrhenotokous	170810	10.0833	24	10.5833	49	11.0833	59	79	right	13.0833	right	190
naive	2	arrhenotokous	170810	NA	NA	NA	NA	NA	NA	79	right	13.1833	left	39
trained	2	thelytokous	170810	10.25	45	10.75	35	11.25	40	79	right	13.25	right	137
naive	2	thelytokous	170810	NA	NA	NA	NA	NA	NA	79	right	13.3167	left	19
trained	24	thelytokous	160810	10.3167	54	10.8167	53	11.3167	40	79	right	13.4	right	60
naive	24	thelytokous	160810	NA	NA	NA	NA	NA	NA	79	right	13.4667	left	219
trained	24	thelytokous	160810	10.5	59	11	116	11.5	50	79	right	13.5667	no.choice	180
naive	24	thelytokous	160810	NA	NA	NA	NA	NA	NA	79	right	13.6833	no.choice	180
trained	24	arrhenotokous	160810	10.6667	139	11.1667	40	11.6833	58	79	right	13.7833	right	183
naive	24	arrhenotokous	160810	NA	NA	NA	NA	NA	NA	79	right	13.8667	left	94
trained	4	thelytokous	170810	10.15	43	10.65	51	11.15	49	80	right	15.15	left	159
naive	4	thelytokous	170810	NA	NA	NA	NA	NA	NA	80	right	15.2333	left	85
naive	4	arrhenotokous	170810	NA	NA	NA	NA	NA	NA	80	right	15.55	left	10
trained	4	arrhenotokous	170810	10.6667	48	11.1667	68	11.6667	65	80	right	15.6667	left	80
trained	4	thelytokous	170810	10.7333	27	11.2333	41	11.7333	36	80	right	15.7333	left	121
naive	4	thelytokous	170810	NA	NA	NA	NA	NA	NA	80	right	15.8	right	13
trained	1	thelytokous	190810	9.96667	35	10.4667	36	10.9667	36	81	left	11.9667	no.choice	300
trained	1	thelytokous	190810	10.0833	15	10.6	35	11.1	54	81	left	12.1	right	205
trained	1	arrhenotokous	190810	10.2	61	10.7	81	11.2	61	81	left	12.2	right	208
naive	1	thelytokous	190810	NA	NA	NA	NA	NA	NA	81	left	12.2667	right	157
trained	0.5	thelytokous	190810	10.8833	62	11.3833	31	11.8833	34	81	left	12.3833	right	217
trained	0.5	thelytokous	190810	10.9333	49	11.4333	31	11.9333	29	81	left	12.45	no.choice	300
naive	1	thelytokous	190810	NA	NA	NA	NA	NA	NA	81	left	12.5833	right	243
naive	1	arrhenotokous	190810	NA	NA	NA	NA	NA	NA	81	left	12.6833	left	12
naive	0.5	thelytokous	190810	NA	NA	NA	NA	NA	NA	81	left	12.7167	no.choice	180
naive	0.5	thelytokous	190810	NA	NA	NA	NA	NA	NA	81	left	12.8	left	71
trained	2	thelytokous	190810	10.2833	47	10.8	44	11.3	44	82	left	13.2833	left	142
naive	2	thelytokous	190810	NA	NA	NA	NA	NA	NA	82	left	13.3333	right	143
trained	2	arrhenotokous	190810	10.4	68	10.9	46	11.4	44	82	left	13.4	left	101
naive	2	arrhenotokous	190810	NA	NA	NA	NA	NA	NA	82	left	13.4667	left	70
trained	2	thelytokous	190810	10.5667	92	11.0667	69	11.5667	114	82	left	13.5667	no.choice	180
naive	2	thelytokous	190810	NA	NA	NA	NA	NA	NA	82	left	13.6333	right	54
trained	24	thelytokous	180810	9.96667	45	10.4667	53	10.9667	35	82	left	13.7167	left	220
naive	24	thelytokous	180810	NA	NA	NA	NA	NA	NA	82	left	13.8167	right	108
trained	24	thelytokous	180810	10.05	37	10.55	33	11.05	35	82	left	13.8667	left	92
naive	24	thelytokous	180810	NA	NA	NA	NA	NA	NA	82	left	13.9	left	194
trained	24	thelytokous	180810	10.1167	45	10.6167	45	11.1167	24	82	left	13.9833	left	93
naive	24	arrhenotokous	180810	NA	NA	NA	NA	NA	NA	82	left	14.05	no.choice	180
trained	24	arrhenotokous	180810	10.1833	21	10.6833	47	11.1833	44	82	left	14.15	left	101
naive	24	arrhenotokous	180810	NA	NA	NA	NA	NA	NA	82	left	14.2	right	78
trained	48	arrhenotokous	170810	9.96667	27	10.4667	32	10.9667	40	83	left	14.7667	no.choice	300
trained	48	thelytokous	170810	10.0167	76	10.5167	31	11.0167	19	83	left	14.8833	left	56
naive	48	arrhenotokous	170810	NA	NA	NA	NA	NA	NA	83	left	14.9167	no.choice	300
trained	4	thelytokous	190810	10.05	54	10.55	47	11.05	45	83	left	15.05	right	188
naive	48	thelytokous	170810	NA	NA	NA	NA	NA	NA	83	left	15.1333	right	23
naive	4	thelytokous	190810	NA	NA	NA	NA	NA	NA	83	left	15.1667	right	59
trained	4	thelytokous	190810	10.2333	122	10.7333	33	11.2333	39	83	left	15.2333	no.choice	300
trained	4	arrhenotokous	190810	10.3167	23	10.8167	57	11.3167	40	83	left	15.3333	left	230
naive	4	thelytokous	190810	NA	NA	NA	NA	NA	NA	83	left	15.4167	no.choice	180
naive	4	arrhenotokous	190810	NA	NA	NA	NA	NA	NA	83	left	15.5	right	27
trained	48	thelytokous	170810	10.8833	17	11.3833	47	11.8833	44	83	left	15.55	left	86
naive	48	thelytokous	170810	NA	NA	NA	NA	NA	NA	83	left	15.6	no.choice	300
trained	0.5	thelytokous	200810	10.0167	100	10.5167	53	11.0167	43	84	right	11.5167	left	286
naive	0.5	thelytokous	200810	NA	NA	NA	NA	NA	NA	84	right	11.65	left	110
naive	0.5	arrhenotokous	200810	NA	NA	NA	NA	NA	NA	84	right	11.7167	left	38
trained	0.5	thelytokous	200810	10.2833	46	10.7833	42	11.2833	39	84	right	11.7833	right	217
trained	0.5	arrhenotokous	200810	10.4	48	10.9	54	11.4	65	84	right	11.9	right	105
naive	1	arrhenotokous	200810	NA	NA	NA	NA	NA	NA	84	right	11.9667	right	14
naive	1	thelytokous	200810	NA	NA	NA	NA	NA	NA	84	right	12	left	20
trained	1	arrhenotokous	200810	10.0667	38	10.5667	21	11.0667	15	84	right	12.0667	left	88
trained	1	thelytokous	200810	10.1833	51	10.6833	38	11.1833	37	84	right	12.1833	right	105
trained	2	thelytokous	200810	10.1	41	10.6	38	11.1	23	85	right	13.1	right	75
naive	2	thelytokous	200810	NA	NA	NA	NA	NA	NA	85	right	13.15	right	121
naive	2	arrhenotokous	200810	NA	NA	NA	NA	NA	NA	85	right	13.2	right	15
trained	2	arrhenotokous	200810	10.25	69	10.75	45	11.25	28	85	right	13.25	left	112
naive	24	arrhenotokous	190810	NA	NA	NA	NA	NA	NA	85	right	13.35	left	45
naive	24	thelytokous	190810	NA	NA	NA	NA	NA	NA	85	right	13.4	right	141
trained	24	arrhenotokous	190810	10.1167	56	10.6167	23	11.1167	24	85	right	13.4667	left	135
trained	24	thelytokous	190810	10.1667	35	10.6667	46	11.1667	26	85	right	13.55	right	116
trained	24	thelytokous	190810	10.35	40	10.85	39	11.35	16	85	right	13.6333	right	78
naive	24	thelytokous	190810	NA	NA	NA	NA	NA	NA	85	right	13.7	no.choice	300
trained	48	arrhenotokous	180810	9.93333	48	10.4333	32	10.9333	22	86	right	14.4833	no.choice	300
naive	48	arrhenotokous	180810	NA	NA	NA	NA	NA	NA	86	right	14.6333	left	23
trained	48	thelytokous	180810	10.0833	28	10.5833	22	11.0833	37	86	right	14.6833	left	81
naive	48	thelytokous	180810	NA	NA	NA	NA	NA	NA	86	right	14.7333	right	45
trained	48	thelytokous	180810	10.15	28	10.65	51	11.15	51	86	right	14.7667	no.choice	300
naive	48	thelytokous	180810	NA	NA	NA	NA	NA	NA	86	right	14.9	no.choice	180
trained	48	thelytokous	180810	10.2167	57	10.7167	30	11.2167	49	86	right	14.9833	right	141
naive	48	thelytokous	180810	NA	NA	NA	NA	NA	NA	86	right	15.05	right	17
naive	4	thelytokous	200810	NA	NA	NA	NA	NA	NA	86	right	15.3167	right	181
trained	4	thelytokous	200810	10.4167	30	10.9167	41	11.4333	47	86	right	15.4167	right	129
trained	4	arrhenotokous	200810	10.4833	67	10.9833	29	11.4833	20	86	right	15.4833	right	122
naive	4	arrhenotokous	200810	NA	NA	NA	NA	NA	NA	86	right	15.5333	no.choice	300
trained	0.5	thelytokous	210810	10.1167	28	10.6167	60	11.1167	38	87	left	11.6167	left	61
naive	0.5	thelytokous	210810	NA	NA	NA	NA	NA	NA	87	left	11.6667	no.choice	300
trained	0.5	arrhenotokous	210810	10.2833	37	10.7833	69	11.2833	44	87	left	11.7833	left	36
trained	0.5	thelytokous	210810	10.35	53	10.85	40	11.35	42	87	left	11.85	no.choice	180
naive	0.5	arrhenotokous	210810	NA	NA	NA	NA	NA	NA	87	left	11.9167	right	90
naive	0.5	thelytokous	210810	NA	NA	NA	NA	NA	NA	87	left	11.9667	right	163
trained	1	thelytokous	210810	10.0833	62	10.5833	78	11.0833	44	87	left	12.0833	no.choice	180
naive	1	thelytokous	210810	NA	NA	NA	NA	NA	NA	87	left	12.1333	right	62
naive	1	arrhenotokous	210810	NA	NA	NA	NA	NA	NA	87	left	12.25	right	38
trained	1	arrhenotokous	210810	10.3167	99	10.8167	69	11.3167	50	87	left	12.3167	left	51
trained	1	thelytokous	210810	10.4167	53	10.9167	65	11.4167	25	87	left	12.4167	right	301
naive	1	thelytokous	210810	NA	NA	NA	NA	NA	NA	87	left	12.5333	right	173
naive	2	thelytokous	210810	NA	NA	NA	NA	NA	NA	88	left	13.1833	right	170
trained	2	thelytokous	210810	10.25	68	10.75	44	11.25	34	88	left	13.25	no.choice	180
naive	2	arrhenotokous	210810	NA	NA	NA	NA	NA	NA	88	left	13.35	right	44
naive	2	thelytokous	210810	NA	NA	NA	NA	NA	NA	88	left	13.4	right	95
trained	2	arrhenotokous	210810	10.45	88	10.95	33	11.45	62	88	left	13.45	right	110
trained	2	thelytokous	210810	10.5167	43	11.0167	29	11.5167	54	88	left	13.5167	right	66
trained	24	thelytokous	200810	10.45	33	10.95	38	11.45	42	88	left	13.5667	no.choice	180
naive	48	thelytokous	190810	NA	NA	NA	NA	NA	NA	88	left	14.55	right	27
trained	48	thelytokous	190810	9.98333	18	10.4833	40	10.9833	33	88	left	14.6	right	235
trained	48	arrhenotokous	190810	10.0167	71	10.5167	45	11.0167	41	88	left	14.7	left	249
naive	48	arrhenotokous	190810	NA	NA	NA	NA	NA	NA	88	left	14.8167	right	27
trained	48	thelytokous	190810	10.15	30	10.65	35	11.15	49	88	left	14.85	right	177
naive	48	thelytokous	190810	NA	NA	NA	NA	NA	NA	88	left	14.9333	right	155
trained	4	thelytokous	210810	10.05	52	10.5667	30	11.0667	30	88	left	15.0667	no.choice	180
trained	4	arrhenotokous	210810	10.15	22	10.65	51	11.15	36	88	left	15.15	right	70
naive	4	thelytokous	210810	NA	NA	NA	NA	NA	NA	88	left	15.1833	no.choice	180
naive	4	arrhenotokous	210810	NA	NA	NA	NA	NA	NA	88	left	15.2833	no.choice	180
naive	4	thelytokous	210810	NA	NA	NA	NA	NA	NA	88	left	15.4	left	49
trained	4	thelytokous	210810	10.4833	73	10.9833	20	11.4833	30	88	left	15.4833	no.choice	300
trained	NA	thelytokous	120710	10.8	68	11.3	78	11.8	41	NA	NA	NA	NA	NA
trained	NA	thelytokous	140710	10.1333	42	10.6333	45	11.1333	65	NA	NA	NA	NA	NA
trained	NA	thelytokous	180710	10.3833	101	10.8833	124	11.3833	211	NA	NA	NA	NA	NA
trained	NA	arrhenotokous	200710	10.2667	110	10.7667	39	11.2667	21	NA	NA	NA	NA	NA
trained	NA	thelytokous	200710	10.4	49	10.9	19	11.4	19	NA	NA	NA	NA	NA
trained	NA	thelytokous	250710	9.95	50	10.45	53	10.95	46	NA	NA	NA	NA	NA
trained	NA	thelytokous	300710	10.3333	120	10.8333	44	11.3333	49	NA	NA	NA	NA	NA
trained	NA	arrhenotokous	020810	10.0167	54	10.5167	74	11.0167	48	NA	NA	NA	NA	NA
trained	NA	arrhenotokous	060810	9.98333	48	10.4833	45	10.9833	30	NA	NA	NA	NA	NA
trained	NA	thelytokous	060810	10.0667	102	10.5833	132	11.0833	50	NA	NA	NA	NA	NA
trained	NA	thelytokous	060810	10.7833	54	11.2833	45	11.7833	62	NA	NA	NA	NA	NA
trained	NA	thelytokous	100810	10.4833	114	10.9833	99	11.4833	45	NA	NA	NA	NA	NA
trained	NA	thelytokous	100810	10.5333	67	11.0333	54	11.5333	56	NA	NA	NA	NA	NA
trained	NA	arrhenotokous	100810	10.6333	33	11.1333	32	11.6333	44	NA	NA	NA	NA	NA
trained	NA	thelytokous	170810	10.1167	52	10.6167	33	11.1167	34	NA	NA	NA	NA	NA
